# Supplementary material for: Hypoxia triggers the outbreak of infectious spleen and kidney necrosis virus disease through viral hypoxia response elements
Source: Virulence. 2022 Apr 25;13(1):714–26. doi: 10.1080/21505594.2022.2065950 (PMC9045828; doi:10.1080/21505594.2022.2065950)
Supplement: Supplemental Material [file KVIR_A_2065950_SM4448.zip]

Archive with 5 entries (4 files):
- supplementary/
- supplementary/Figure. S1.jpg
- supplementary/Figure. S2.jpg
- supplementary/Table S1.docx
- supplementary/Table S2.docx
